# Supplementary material for: Photo-Responsive Micelles with Controllable and Co-Release of Carbon Monoxide, Formaldehyde and Doxorubicin
Source: Polymers (Basel). 2022 Jun 14;14(12):2416. doi: 10.3390/polym14122416 (PMC9230906; doi:10.3390/polym14122416)
Supplement: Supplementary file 1 [file polymers-14-02416-s001.zip]

Archive with 1 entries (1 files):
- polymers-1742848-supplementary.pdf
